# Supplementary material for: Evaluating pharmacological models of high and low anxiety in sheep
Source: PeerJ. 2015 Dec 14;3:e1510. doi: 10.7717/peerj.1510 (PMC4690367; doi:10.7717/peerj.1510)
Supplement: Supplemental Information 1 [file peerj-03-1510-s001.csv]

Test order	Pen	Sheep	Drug delivery	Movement time (s)	Movement voc	Runway test (s)	Runway voc	Startle test (s)	Startle test voc	Startle score	Isol front steps	Isol jumps	Isol 180 deg turns	Isol voc 1st 30 sec	Isol voc 2nd 30 sec	Isol voc 1 min	Feed vocalisations	Time to eat (s)
3	11	210	Control	60.25	5	9.44	1	20.44	1	0	10	0	5	1	3	4	0	48.78
5	13	222	Control	57.74	2	13.78	0	28.97	3	2	3	0	2	1	0	1	0	5.41
12	14	167	Control	70.87	6	15.65	1	10.71	0	0	9	0	6	4	4	8	0	60
16	15	212	Control	46.66	11	13.75	1	10.97	0	0	9	0	3	4	4	8	1	2.67
18	16	226	Control	51.47	12	10.84	2	10.81	0	0	7	0	2	5	5	10	2	12.15
22	16	128	Control	45.78	4	8.9	0	60	4	2	3	0	1	3	33	36	0	60
24	18	134	Control	58.38	2	10.15	0	8.22	0	0	3	0	3	1	0	1	0	1.08
25	18	143	Control	82.5	5	60	0	60	0	1	2	0	6	0	1	1	0	1.03
30	26	153	Control	52.58	4	7.96	0	9.32	0	0	6	0	3	3	5	8	3	34.2
34	27	175	Control	58.31	8	7.65	0	10.89	1	0	5	0	4	2	3	5	0	6.27
36	27	217	Control	51	1	14.84	0	9.56	0	0	1	0	1	0	1	1	0	8.08
2	11	121	DZP	57.68	3	15.09	0	11.22	0	0	9	0	5	3	6	9	0	1.85
7	13	127	DZP	73.79	14	9.16	0	8.6	1	0	7	0	8	3	1	4	1	3.51
8	13	227	DZP	57.71	7	9.37	1	8.5	1	0	10	0	7	4	2	6	0	1.96
10	14	104	DZP	60.88	1	13.96	0	10.66	0	0	10	0	3	2	1	3	*	NA
13	14	201	DZP	54.82	5	22.78	0	20.06	0	0	10	0	2	1	1	2	0	6.22
15	15	247	DZP	120.81	24	23.9	1	21.19	0	0	5	0	3	4	3	7	*	NA
19	16	170	DZP	42	5	9.81	0	9.38	0	0	9	1	5	2	2	4	0	1.54
21	16	229	DZP	53.94	1	15.22	0	8.56	0	0	8	0	2	3	4	7	0	5.68
26	18	190	DZP	57.71	0	9.99	0	41.96	0	2	1	0	2	0	0	0	0	1.1
29	26	102	DZP	55	4	11.86	0	24.55	2	2	4	0	2	4	8	12	0	3.15
31	26	157	DZP	51.87	8	9	0	7.37	0	0	5	0	10	3	5	8	0	3.42
35	27	225	DZP	68.29	8	11.89	0	11.29	0	0	7	0	2	3	6	9	0	60
4	11	204	m-CPP	60.97	7	60	7	60	6	2	5	0	4	5	3	8	0	1.35
6	13	152	m-CPP	52.88	7	25.81	3	60	8	2	9	0	5	4	4	8	4	60
9	13	238	m-CPP	71.5	1	60	4	60	4	2	6	0	3	2	0	2	0	5.83
11	14	113	m-CPP	52.03	3	15.6	2	60	6	2	9	0	2	0	0	0	0	18.29
14	15	124	m-CPP	60.9	4	60	2	60	1	2	19	0	5	0	0	0	0	60
17	15	261	m-CPP	68.03	17	60	14	60	15	1	15	2	6	7	6	13	0	40.97
20	16	189	m-CPP	53.29	11	60	20	60	0	2	6	0	5	5	2	7	0	9.44
23	18	125	m-CPP	52.66	6	60	6	60	7	0	8	0	8	3	2	5	0	60
27	18	209	m-CPP	58	4	7.63	1	13.8	3	0	6	0	3	3	3	6	1	60
28	26	120	m-CPP	67.12	8	60	3	60	6	0	12	0	18	4	2	6	1	9.78
32	27	148	m-CPP	67.61	7	26.86	2	33.58	5	2	5	0	2	3	2	5	0	2.27
33	27	231	m-CPP	68.81	2	17.43	2	55.43	5	2	9	0	10	0	0	0	1	60
